# Supplementary material for: A Novel Cross Injection Analysis for Simultaneous Multi-Determination of Diabetic Nephropathy Biomarkers in Urine
Source: Molecules. 2026 May 21;31(10):1772. doi: 10.3390/molecules31101772 (PMC13209749; doi:10.3390/molecules31101772)
Supplement: Supplementary file 1 [file molecules-31-01772-s001.zip]

Archive with 1 entries (1 files):
- molecules-4292834-supplementary.pdf
